# Supplementary material for: Synthesis of Paclitaxel Derivatives for Remote Loading into Liposomes and Improved Therapeutic Effect
Source: Molecules. 2022 Nov 17;27(22):7967. doi: 10.3390/molecules27227967 (PMC9694711; doi:10.3390/molecules27227967)
Supplement: Supplementary file 1 [file molecules-27-07967-s001.zip]

Archive with 1 entries (1 files):
- molecules-2015680-supplementary.pdf
